# Supplementary material for: The Effect of Beta-Alanine versus Alkaline Agent Supplementation Combined with Branched-Chain Amino Acids and Creatine Malate in Highly-Trained Sprinters and Endurance Athletes: A Randomized Double-Blind Crossover Study
Source: Nutrients. 2019 Aug 21;11(9):1961. doi: 10.3390/nu11091961 (PMC6769605; doi:10.3390/nu11091961)
Supplement: Supplementary file 1 [file nutrients-11-01961-s001.zip]

Archive with 3 entries (3 files):
- Table S3_rev_nutrients-558695.docx
- Table S1_rev_nutrients-558695.docx
- Table  S2_rev_nutrients-558695.docx
